# Supplementary material for: Glutamine Availability Controls BCR/Abl Protein Expression and Functional Phenotype of Chronic Myeloid Leukemia Cells Endowed with Stem/Progenitor Cell Potential
Source: Cancers (Basel). 2021 Aug 30;13(17):4372. doi: 10.3390/cancers13174372 (PMC8430815; doi:10.3390/cancers13174372)
Supplement: Supplementary file 1 [file cancers-13-04372-s001.zip]

Archive with 1 entries (1 files):
- cancers-1321193-supplementary.pdf
